# Supplementary material for: Unraveling the Genetic Link Between Endocrine Hormones and Psychiatric Disorders: An Atlas of Genetic Correlations
Source: Endocrines. Author manuscript; Available in PMC 2025 Jul 30. (PMC12290917; doi:10.3390/endocrines6030032)
Supplement: Supplementary Material [file NIHMS2098229-supplement-Supplementary_Material.zip]

Archive with 1 entries (1 files):
- endocrines-3550899-supplementary.pdf
